# Supplementary material for: Autoimmune Thyroid Diseases After COVID-19 Infection: A Systematic Review of Clinical Manifestation and Outcomes
Source: Int J Environ Res Public Health. 2026 May 22;23(6):689. doi: 10.3390/ijerph23060689 (PMC13300551; doi:10.3390/ijerph23060689)
Supplement: Supplementary file 1 [file ijerph-23-00689-s001.zip]

Archive with 1 entries (1 files):
- ijerph-4208776-supplementary.pdf
